# Supplementary material for: Determination of Brain Tissue Samples Storage Conditions for Reproducible Intraoperative Lipid Profiling
Source: Molecules. 2022 Apr 18;27(8):2587. doi: 10.3390/molecules27082587 (PMC9029908; doi:10.3390/molecules27082587)
Supplement: Supplementary file 1 [file molecules-27-02587-s001.zip]

Archive with 1 entries (1 files):
- molecules-1582474-supplementary.pdf
